# Supplementary material for: Alleviating psychosocial distress in drug-resistant tuberculosis: a pre-post study on telephone-delivered motivational interviewing
Source: Front Public Health. 2026 May 8;14:1817457. doi: 10.3389/fpubh.2026.1817457 (PMC13194114; doi:10.3389/fpubh.2026.1817457)
Supplement: Supplementary file 1 [file Data_Sheet_1.xlsx]

## Sheet: Sheet1
Hospitalization number	Age	Age grouping	Height	Weight	Degree	marital status	Monthly income	Duration of disease treatment	Whether there are comorbidities	Loneliness score	Depression score	Anxiety score	Sleep quality score	Regular adherers：①yes;②no
376878	23	1	1.72	65	4	1	1	1	2	45	39	16	11	1
424095	23	2	1.53	44	4	2	1	1	2	50	36	23	8	1
365471	41	2	1.57	56	3	2	2	3	2	51	48	23	11	1
141854	28	1	1.7	49	4	2	1	1	2	57	46	26	5	1
271919	52	2	1.55	45	4	2	4	2	2	47	46	24	9	1
233432	20	2	1.72	55	4	1	1	1	2	53	48	23	9	1
324901	38	1	1.64	45	4	1	4	1	2	57	41	18	10	1
327133	50	1	1.72	60	2	2	2	1	2	46	39	18	12	2
425785	22	2	1.5	39	4	1	1	1	2	25	34	16	6	1
89814	31	1	1.63	43	4	1	1	3	2	55	40	20	10	1
386941	20	1	1.78	58	4	1	1	1	2	56	48	21	9	1
238996	20	1	1.78	80	4	1	1	1	2	50	38	10	6	1
420934	23	2	1.55	50	4	1	3	1	2	57	54	25	13	1
286982	27	1	1.75	60	4	1	3	2	2	62	51	26	11	1
382460	33	2	1.65	53	4	3	4	3	2	60	46	21	10	1
352457	30	1	1.74	60	4	2	2	1	2	61	43	34	14	1
250332	21	1	1.75	59	2	1	1	1	2	51	35	14	5	2
254216	32	1	1.67	60	4	2	4	1	2	39	33	21	6	1
226926	25	1	1.76	68	3	1	1	1	2	48	47	23	9	1
225583	30	1	1.7	55	4	2	1	1	2	33	38	19	5	1
338454	30	2	1.65	59.5	4	2	4	1	2	48	40	18	5	1
302477	28	1	1.78	81	4	3	1	1	2	56	49	23	11	1
42583	24	1	1.78	66	1	2	1	3	2	44	43	23	4	1
180798	25	1	1.78	59	4	1	1	1	2	52	45	17	4	1
232279	51	1	1.7	77	2	2	1	1	2	31	33	11	12	2
315084	44	1	1.76	58	2	2	1	1	2	29	34	4	8	1
196198	29	1	1.74	57	4	2	4	1	2	44	33	10	8	1
262178	29	1	1.79	56	4	1	2	1	2	40	33	18	9	1
251343	44	1	1.6	54	4	2	3	3	2	42	40	19	4	1
173670	59	1	1.65	50	1	2	2	3	2	51	40	18	14	1
311330	34	2	1.55	40	4	2	1	1	2	55	44	18	11	1
295974	51	1	1.68	50	1	2	1	3	2	50	44	16	13	2
4221	32	2	1.53	38	3	2	1	3	2	37	30	15	12	2
303766	33	2	1.58	53	2	2	1	1	2	46	44	13	6	2
56727	39	2	1.58	55	2	2	1	3	2	46	43	8	13	1
265960	22	2	1.67	60	3	1	1	1	2	26	21	3	5	1
175221	22	2	1.65	47	4	1	1	3	2	34	31	23	5	1
95798	43	1	1.7	73	2	1	3	3	2	38	25	8	13	1
3653	51	1	1.65	60	2	2	4	3	2	43	30	11	7	1
322980	24	1	1.6	62	4	1	1	1	2	41	27	11	5	1
477278	22	2	1.61	58.5	4	1	1	1	2	45	46	16	15	1
504202	25	1	1.83	85	2	1	3	3	2	50	36	23	6	1
504375	18	2	1.65	57	3	1	1	3	2	51	50	23	16	2
495067	41	2	1.6	52	2	3	1	1	2	60	48	26	3	1
501473	30	2	1.58	45	4	1	1	1	2	48	50	24	14	1
494561	44	2	1.65	50	1	3	1	1	2	54	50	23	19	2
493901	24	2	1.68	48	5	1	1	1	2	57	43	18	13	1
505243	43	2	1.5	44	2	2	1	1	2	46	41	18	13	1
503119	22	2	1.7	55	4	1	1	1	2	25	36	16	5	1
349001	22	1	1.8	60	1	1	1	1	2	55	40	20	8	1
447357	27	1	1.65	50	2	2	1	1	2	56	48	21	15	1
459976	24	2	1.74	70	1	1	1	1	2	50	41	10	11	1
273731	21	1	1.74	54	2	1	1	1	2	61	54	25	20	1
450933	50	1	1.65	58	1	2	1	1	2	63	51	26	13	1
465125	22	1	1.71	56	4	1	1	1	2	60	46	21	15	1
443245	35	1	1.74	53	4	2	2	1	2	63	51	34	21	1
459025	21	1	1.74	56	4	1	1	1	2	54	35	14	6	1
497617	22	2	1.62	51	3	1	1	1	2	39	33	21	8	1
520544	30	2	1.5	48	2	3	4	1	2	48	47	23	8	1
523232	24	1	1.69	55	4	1	3	1	2	33	38	19	5	1
530741	29	2	1.64	48	2	2	2	1	2	48	42	18	7	1
530978	24	1	1.73	54	3	1	1	1	2	56	49	23	12	1
546117	25	2	1.6	46	4	2	1	1	2	47	43	23	5	1
459193	29	1	1.65	61	4	2	3	3	2	59	47	17	6	1
464514	30	2	1.56	75	2	3	2	2	2	31	35	11	6	1
464984	33	2	163	54	2	2	3	2	2	29	34	4	5	1
558590	25	1	1.73	54	4	1	4	1	2	40	38	18	14	1
591000	59	1	1.6	42	2	2	1	1	2	53	40	18	13	1
595123	64	2	1.49	41	1	2	1	1	2	57	44	18	16	1
600041	31	2	1.56	34	4	1	1	1	2	53	44	16	11	1
573455	28	1	1.67	62	3	1	4	3	2	37	30	15	5	1
892303	26	1	1.68	52	4	1	1	1	2	51	48	13	4	1
619094	37	1	1.7	66.5	4	2	4	3	2	26	23	3	7	1
645708	47	2	1.65	55	4	2	1	1	2	34	31	23	9	1
