# Supplementary material for: Alleviating psychosocial distress in drug-resistant tuberculosis: a pre-post study on telephone-delivered motivational interviewing
Source: Front Public Health. 2026 May 8;14:1817457. doi: 10.3389/fpubh.2026.1817457 (PMC13194114; doi:10.3389/fpubh.2026.1817457)
Supplement: Supplementary file 2 [file Data_Sheet_2.xlsx]

## Sheet: Sheet1
Hospitalization number	Loneliness score	Depression score	Anxiety score	Sleep quality score	Regular adherers：①yes;②no
376878	50	59	27	15	1
424095	46	37	20	10	1
365471	51	34	21	11	1
141854	51	45	21	8	1
271919	48	41	22	20	1
233432	54	29	19	5	1
324901	57	44	23	12	1
327133	46	36	22	16	2
425785	48	37	20	8	1
89814	55	50	23	12	1
386941	52	37	20	5	1
238996	46	37	21	6	1
420934	55	38	17	10	1
286982	62	36	17	11	1
382460	58	42	19	14	1
352457	61	43	26	13	1
250332	53	43	20	5	1
254216	39	44	27	9	1
226926	48	48	25	8	1
225583	33	36	32	7	1
338454	46	41	25	9	1
302477	56	32	23	11	1
42583	47	28	22	6	1
180798	39	42	24	9	1
232279	31	41	14	13	2
315084	47	44	22	9	1
196198	46	32	18	10	1
262178	40	42	17	7	1
251343	42	43	17	5	1
173670	51	44	21	14	1
311330	57	43	25	10	1
295974	53	45	26	16	2
4221	56	48	26	14	1
303766	50	39	16	8	1
56727	45	43	26	13	1
265960	27	48	14	4	1
175221	34	40	24	4	1
95798	58	47	25	13	1
3653	43	45	22	12	1
322980	41	35	18	5	1
477278	46	35	14	8	1
504202	44	36	14	6	1
504375	28	32	14	6	1
495067	42	32	15	14	1
501473	28	26	3	2	1
494561	50	44	20	4	1
493901	27	24	1	7	1
505243	24	21	2	3	1
503119	28	20	3	4	1
349001	23	24	9	7	1
447357	57	32	4	11	1
459976	23	31	8	6	1
273731	23	26	4	2	1
450933	35	40	5	6	1
465125	23	25	3	5	1
443245	35	33	6	6	1
459025	28	26	2	0	1
497617	41	27	6	7	1
520544	36	37	7	6	1
523232	58	30	10	15	1
530741	43	28	1	4	1
530978	22	23	3	4	1
546117	41	37	21	18	1
459193	22	21	3	3	1
464514	23	22	3	2	1
464984	23	20	3	3	1
558590	24	22	4	2	1
591000	21	21	4	3	1
595123	21	22	4	3	1
600041	21	23	5	3	1
573455	30	31	9	10	1
892303	24	27	9	12	1
619094	21	23	3	1	1
645708	20	20	1	1	1
